# Supplementary material for: Effect of Excitation Wavelength on Optical Performances of Quantum-Dot-Converted Light-Emitting Diode
Source: Nanomaterials (Basel). 2019 Aug 1;9(8):1100. doi: 10.3390/nano9081100 (PMC6723292; doi:10.3390/nano9081100)
Supplement: Supplementary file 1 [file nanomaterials-09-01100-s001.zip]

Archive with 1 entries (1 files):
- nanomaterials-559053-SI.pdf
